# Supplementary material for: Elemental composition of primary lamellar bone differs between parous and nulliparous rhesus macaque females
Source: PLoS One. 2022 Nov 1;17(11):e0276866. doi: 10.1371/journal.pone.0276866 (PMC9624403; doi:10.1371/journal.pone.0276866)
Supplement: S1 Table — Ages are reported in years. The duration of each medical event was inferred from the duration of the medical treatment received by the animal, while the duration of gestation was assumed to be the same for all individuals and taken from the published literature, as reported in the Supplementary Methods section. (XLSX) [file pone.0276866.s015.xlsx]

## Sheet: Sheet1
Individual	Age at event	Event type
M526	5.6	parturition
M526	7.6	parturition
M591	7.78	parturition
CK85	0.9	weaning
CK85	1.52	diarrhea
MA024	0.9	weaning
