# Supplementary material for: Elemental composition of primary lamellar bone differs between parous and nulliparous rhesus macaque females
Source: PLoS One. 2022 Nov 1;17(11):e0276866. doi: 10.1371/journal.pone.0276866 (PMC9624403; doi:10.1371/journal.pone.0276866)
Supplement: S2 Table — For each transect: five measures of lamella thickness and corresponding yearly growth rate; average (avg) value of lamella thickness and corresponding growth rate, together with the standard deviation (sd). (XLSX) [file pone.0276866.s016.xlsx]

## Sheet: Sheet1
Specimen (_segment)	length (pixels)	length (μm)	N lamellae	lamella thickness	μm/year (RP = 4 days)
CK85	60	19.2	4	4.8	438
CK85	62	19.84	4	4.96	452.6
CK85	56	17.92	3	5.973	545.067
CK85	75	24	4	6	547.5
CK85	53	16.96	3	5.653	515.867
CK85_1_avg				5.477	499.807
CK85_sd				0.565	51.55
CK85	45	14.4	4	3.6	328.5
CK85	42	13.44	4	3.36	306.6
CK85	62	19.84	5	3.968	362.08
CK85	57	18.24	5	3.648	332.88
CK85	86	27.52	7	3.931	358.743
CK85_2_avg				3.701	337.761
CK85_sd				0.252	22.98
AV27	62	19.84	4	4.96	452.6
AV27	33	10.56	3	3.52	321.2
AV27	30	9.6	2	4.8	438
AV27	47	15.04	4	3.76	343.1
AV27	59	18.88	5	3.776	344.56
AV27_1_avg				4.163	379.892
AV27_sd				0.665	60.642
AV27	47	15.04	4	3.76	343.1
AV27	31	9.92	3	3.307	301.733
AV27	32	10.24	3	3.413	311.467
AV27	30	9.6	4	2.4	219
AV27	23	7.36	3	2.453	223.867
AV27_1_avg				3.067	279.833
AV27_sd				0.608	55.489
MA024	42	13.44	4	3.36	306.6
MA024	68	21.76	6	3.627	330.933
MA024	41	13.12	4	3.28	299.3
MA024	67	21.44	7	3.063	279.486
MA024	46	14.72	4	3.68	335.8
MA024_1_avg				3.402	310.424
MA024_sd				0.255	23.239
MA024	49	15.68	3	5.227	476.933
MA024	53	16.96	3	5.653	515.867
MA024	45	14.4	3	4.8	438
MA024	61	19.52	3	6.507	593.733
MA024	92	29.44	4	7.36	671.6
MA024_2_avg				5.909	539.227
MA024_sd				1.028	93.764
BD24	89	28.48	7	4.069	371.257
BD24	46	14.72	4	3.68	335.8
BD24	67	21.44	6	3.573	326.067
BD24	55	17.6	4	4.4	401.5
BD24	63	20.16	5	4.032	367.92
BD24_1_avg				3.951	360.509
BD24_sd				0.331	30.197
BD24	77	24.64	9	2.738	249.822
BD24	29	9.28	3	3.093	282.267
BD24	73	23.36	7	3.337	304.514
BD24	53	16.96	6	2.827	257.933
BD24	55	17.6	5	3.52	321.2
BD24_2_avg				3.103	283.147
BD24_sd				0.331	30.214
M591	72	23.04	7	3.291	300.343
M591	110	35.2	10	3.52	321.2
M591	105	33.6	11	3.055	278.727
M591	52	16.64	6	2.773	253.067
M591	39	12.48	5	2.496	227.76
M591_1_avg				3.027	276.219
M591_sd				0.406	37.067
M591	73	23.36	7	3.337	304.514
M591	64	20.48	6	3.413	311.467
M591	30	9.6	3	3.2	292
M591	27	8.64	3	2.88	262.8
M591	50	16	6	2.667	243.333
M591_1_avg				3.099	282.823
M591_sd				0.316	28.877
M361		19	5	3.8	346.75
M361		11	3	3.667	334.583
M361		17	4	4.25	387.813
M361		22	5	4.4	401.5
M361		20	5	4	365
M361_1_avg				4.023	367.129
M361_sd				0.305	27.786
M361		26	7	3.714	338.929
M361		23	6	3.833	349.792
M361		12	3	4	365
M361		21	5	4.2	383.25
M361		24	6	4	365
M361_2_avg				3.95	360.394
M361_sd				0.185	16.867
M526		10	3	3.333	304.167
M526		19	5	3.8	346.75
M526		7	2	3.5	319.375
M526		16	5	3.2	292
M526		12	4	3	273.75
M526_1_avg				3.367	307.208
M526_sd				0.304	27.711
M526		11	3	3.667	334.583
M526		12	4	3	273.75
M526		25	8	3.125	285.156
M526		16	5	3.2	292
M526		19	6	3.167	288.958
M526_2_avg				3.232	294.89
M526_sd				0.255	23.242
