# Supplementary material for: Elemental composition of primary lamellar bone differs between parous and nulliparous rhesus macaque females
Source: PLoS One. 2022 Nov 1;17(11):e0276866. doi: 10.1371/journal.pone.0276866 (PMC9624403; doi:10.1371/journal.pone.0276866)
Supplement: S3 Table — Values reported as 0 are actually extremely small, but below the reporting threshold of the pairwise.t.test function in R. (XLSX) [file pone.0276866.s017.xlsx]

## Sheet: Sheet1
Element	group1	group2	p	p.adj
Ca	Female_nulliparous	Female_parous	0	0
Ca	Female_nulliparous	Male	2.55e-69	2.55e-69
Ca	Female_parous	Male	1.89e-262	3.77e-262
Mg	Female_nulliparous	Female_parous	0	0
Mg	Female_nulliparous	Male	0	0
Mg	Female_parous	Male	0	0
Na	Female_nulliparous	Female_parous	0	0
Na	Female_nulliparous	Male	0	0
Na	Female_parous	Male	0	0
O	Female_nulliparous	Female_parous	2.14e-76	4.28e-76
O	Female_nulliparous	Male	3.6e-11	3.6e-11
O	Female_parous	Male	1.71e-194	5.13e-194
P	Female_nulliparous	Female_parous	1.99e-170	3.98e-170
P	Female_nulliparous	Male	1.4e-128	1.4e-128
P	Female_parous	Male	0	0
